# Supplementary material for: IL-17A, IL-17E and IL-17F as Potential Biomarkers for the Intensity of Low-Grade Inflammation and the Risk of Cardiovascular Diseases in Obese People
Source: Nutrients. 2022 Feb 2;14(3):643. doi: 10.3390/nu14030643 (PMC8839991; doi:10.3390/nu14030643)
Supplement: Supplementary file 1 [file nutrients-14-00643-s001.zip]

Archive with 1 entries (1 files):
- nutrients-1567403-supplementary.pdf
